# Supplementary material for: Biomolecular Network-Based Synergistic Drug Combination Discovery
Source: Biomed Res Int. 2016 Nov 7;2016:8518945. doi: 10.1155/2016/8518945 (PMC5116515; doi:10.1155/2016/8518945)
Supplement: Supplementary file 1 — Pairwise drug combinations in Drug Combination Database (DCDB), components of which are both in Connectivity Map. [file 8518945.f1.xlsx]

## Sheet: Sheet1
# Note: some drug's targets have not been reported in FDA, DrugBank,pubchem. So we leave it empty.
#drug targets lists in the oder of individual drug oder in the drug combination
Drug Combination	Cancer Type	Stage	Target
Bevacizumab; Capecitabine; Cyclophosphamide; Docetaxel; Doxorubicin	Breast Cancer	Phase 3	FCGR1A FCGR3B C1R C1QA C1QB C1QC FCGR3A FCGR2A FCGR2B FCGR2C VEGFA	TYMS		BCL2 TUBB1 MAP2 MAPT MAP4	TOP2A
Carvedilol; Enalapril	Acute Myeloid Leukemia	Phase 3	VEGFA ADRB1 ADRB2 ADRA1A KCNH2 NDUFC2 NPPB GJA1 VCAM1	ACE
Capecitabine; Sorafenib	Breast Cancer	Phase 2	TYMS	FLT4 FLT1 RAF1 FLT3 PDGFRB KDR KIT BRAF FGFR1 RET
Cisplatin; Doxorubicin; Ifosfamide; Palifermin; Vincristine	Sarcoma	Phase 2		TOP2A		FGFR1 FGFR2 FGFR3 HSPG2 FGFR4 NRP1	TUBB TUBA4A
Carboplatin; Docetaxel	Ovarian Cancer	Phase 2		BCL2 TUBB1 MAP2 MAPT MAP4
Docetaxel; Doxorubicin	Breast Cancer	Phase 3	BCL2 TUBB1 MAP2 MAPT MAP4	TOP2A
Cytarabine; Lintuzumab	Acute Myeloid Leukemia	Phase 2	POLB	CD33
Cyclophosphamide; Doxorubicin; Gemcitabine; Paclitaxel	Breast Cancer	Phase 3		TOP2A	TYMS RRM1 CMPK1	NR1I2 BCL2 TUBB1 MAP2 MAPT MAP4
Leuprolide acetate; Zoledronate	Prostate Cancer	No information	GNRHR	FDPS GGPS1
Campath 1H; Rituximab; Sargramostim	Leukemia	Phase 2	FCGR1A FCGR3B C1R C1QA C1QB C1QC FCGR3A FCGR2A FCGR2B FCGR2C CD52	FCGR1A FCGR3B C1S C1R C1QA C1QB C1QC FCGR3A FCGR2A FCGR2B FCGR2C MS4A1	CSF2RA IL3RA PRG2 CSF2RB SDC2
Idarubicin; Mercaptopurine; Methotrexate; Tretinoin	Leukemia	Phase 3	TOP2A	HPRT1	DHFR	RXRB RARG RXRG NR0B1 ALDH1A2 ALDH1A1 RARRES1 GPRC5A
Bexarotene; Methoxsalen	Lymphoma	Phase 3	RXRB RXRA RXRG
Pertuzumab; Trastuzumab	Breast Cancer	Phase 3	ERBB2	FCGR1A EGFR FCGR3B C1S C1R C1QA C1QB C1QC FCGR3A FCGR2A FCGR2B FCGR2C ERBB2
Azacitidine; Lenalidomide	Leukemia	Phase 1/2	DNMT1	PTGS2 VEGFA CDH5 TNFSF11 CRBN
Anastrozole; Goserelin acetate	Breast Cancer	Phase 3	CYP19A1	LHCGR GNRHR
Bevacizumab; Cyclophosphamide; Epirubicin; Fluorouracil; Paclitaxel	Breast Cancer	Phase 2	FCGR1A FCGR3B C1R C1QA C1QB C1QC FCGR3A FCGR2A FCGR2B FCGR2C VEGFA		CHD1 TOP2A	TYMS	NR1I2 BCL2 TUBB1 MAP2 MAPT MAP4
Cisplatin; Doxorubicin; Ifosfamide; Vincristine	Sarcoma	Phase 2		TOP2A		TUBB TUBA4A
Oxaliplatin; Tegafur; Potassium oxonate; 5-2;4-dihydroxypyrimidine	Colorectal Cancer	Phase 3		GSTA2	GRIN3A TACR1	GRIN3A TACR1
Docetaxel; Trastuzumab	Breast Cancer	Phase 2	BCL2 TUBB1 MAP2 MAPT MAP4	FCGR1A EGFR FCGR3B C1S C1R C1QA C1QB C1QC FCGR3A FCGR2A FCGR2B FCGR2C ERBB2
Cyclophosphamide; Fludarabine; Ibritumomab tiuxetan; Rituximab	Lymphoma	Phase 1/2		RRM1 POLA1 DCK	RRM1 POLA1 DCK	FCGR1A FCGR3B C1S C1R C1QA C1QB C1QC FCGR3A FCGR2A FCGR2B FCGR2C MS4A1
Anastrozole; Fulvestrant	Breast Cancer	Phase 2	CYP19A1	ESR1
Cyclophosphamide; Pemetrexed	Breast Cancer	Phase 1/2		DHFR TYMS GART ATIC
Docetaxel; Epirubicin	Breast Cancer	Phase 3	BCL2 TUBB1 MAP2 MAPT MAP4	CHD1 TOP2A
Capecitabine; Docetaxel	Breast Cancer	Phase 3	TYMS	BCL2 TUBB1 MAP2 MAPT MAP4
Dobutamine; Dopexamine; Epinephrine; Norepinephrine	Oral Cancer	Phase 4	ADRB1 ADRB2	ADRB1 ADRB2	ADRA2A ADRA1A ADRA1D ADRA2B ADRA1B PAH ADRB1 ADRB2	ADRB1 ADRB2 ADRA2A ADRA1A ADRA1D ADRA2C ADRA2B ADRA1B ADRB3 PAH
Docetaxel; Pertuzumab; Trastuzumab	Breast Cancer	Phase 2	BCL2 TUBB1 MAP2 MAPT MAP4	ERBB2	FCGR1A EGFR FCGR3B C1S C1R C1QA C1QB C1QC FCGR3A FCGR2A FCGR2B FCGR2C ERBB2
Capecitabine; Cisplatin; Imatinib	Gastric Cancer	Phase 1	TYMS		NTRK1 PDGFRB KIT ABL1 PDGFRA CSF1R RET DDR1 BCR/ABL fusion
Capecitabine; Enzastaurin	Breast Cancer	Phase 2	TYMS	PRKCB
Alprostadil; Papaverine; Phentolamine; Sildenafil	Prostate Cancer	Phase 2	PTGER1 PTGER2	PDE4B PDE10A	ADRA2A ADRA1A	PDE5A PDE6G PDE6H
Bevacizumab; Trastuzumab	Breast Cancer	Phase 2	FCGR1A FCGR3B C1R C1QA C1QB C1QC FCGR3A FCGR2A FCGR2B FCGR2C VEGFA	FCGR1A EGFR FCGR3B C1S C1R C1QA C1QB C1QC FCGR3A FCGR2A FCGR2B FCGR2C ERBB2
Docetaxel; Prednisone	Prostate Cancer	Phase 3	BCL2 TUBB1 MAP2 MAPT MAP4	NR3C1 HSD11B1
Clofarabine; Cyclophosphamide; Etoposide	Acute Lymphoblastic Leukemia	Phase 1/2	RRM1 POLA1		TOP2A TOP2B
Capecitabine; Cisplatin; Fluorouracil; Trastuzumab	Gastric Cancer	Phase 3	TYMS		TYMS	FCGR1A EGFR FCGR3B C1S C1R C1QA C1QB C1QC FCGR3A FCGR2A FCGR2B FCGR2C ERBB2
Bevacizumab; Capecitabine; Irinotecan	Colorectal Cancer	Phase 3	FCGR1A FCGR3B C1R C1QA C1QB C1QC FCGR3A FCGR2A FCGR2B FCGR2C VEGFA	TYMS	TOP1MT TOP1
Doxorubicin; Trabectedin	Ovarian Cancer	Phase 3	TOP2A
Cytarabine; Daunorubicin; Midostaurin	Leukemia	Phase 3	POLB	TOP2A TOP2B	TOP2A TOP2B
Cytarabine; Trimidox	Leukemia	Preclinical	POLB	PLA2G4A
Cisplatin; Cytarabine	Leukemia	No information		POLB
Oxaliplatin; SC144	Colorectal cancer	Preclinical		RRM2
Fluorouracil; SC144	Colorectal cancer	Preclinical	TYMS	RRM2
Cisplatin; Phenoxodiol	Prostate cancer	Preclinical
Bortezomib; Cisplatin	Ovarian cancer	Preclinical	PSMD1 PSMD2 PSMB1 PSMB5 PSMB2
Methylseleninic acid; Tamoxifen	Breast Cancer	Preclinical		ESR1 ESR2
Doxorubicin; Metformin	Breast Cancer	Preclinical	TOP2A	PRKAB1
Doxorubicin; Zoledronate	Prostate cancer	Preclinical	TOP2A	FDPS GGPS1
Bleomycin sulfate; Dacarbazine; Doxorubicin; Rituximab; Vinblastine	Lymphoma	Phase 2	LIG3 LIG1	POLA2 PGD	TOP2A	FCGR1A FCGR3B C1S C1R C1QA C1QB C1QC FCGR3A FCGR2A FCGR2B FCGR2C MS4A1	TUBB TUBA1A JUN TUBD1 TUBE1 TUBG1
Bevacizumab; Fluorouracil; Irinotecan; Leucovorin	Colorectal Cancer	Phase 3	FCGR1A FCGR3B C1R C1QA C1QB C1QC FCGR3A FCGR2A FCGR2B FCGR2C VEGFA	TYMS	TOP1MT TOP1	TYMS
Gimeracil; Irinotecan; Potassium oxonate; Tegafur	Colorectal Cancer	Phase 2/3	TOP1MT TOP1	GRIN3A TACR1	GSTA2
Bevacizumab; Docetaxel; Trastuzumab	Breast Cancer	Phase 3	FCGR1A FCGR3B C1R C1QA C1QB C1QC FCGR3A FCGR2A FCGR2B FCGR2C VEGFA	BCL2 TUBB1 MAP2 MAPT MAP4	FCGR1A EGFR FCGR3B C1S C1R C1QA C1QB C1QC FCGR3A FCGR2A FCGR2B FCGR2C ERBB2
Capecitabine; Irinotecan; Oxaliplatin	Colorectal Cancer	Phase 1/2	TYMS	TOP1MT TOP1
Goserelin acetate; Tamoxifen	Breast Cancer	Phase 3	LHCGR GNRHR	ESR1 ESR2
Decitabine; Valproic Acid	Leukemia	Phase 1/2	DNMT1	ALDH5A1 OGDH ABAT ACADSB HDAC9
Sorafenib; Sunitinib	Renal Cell Carcinoma	Phase 3	FLT4 FLT1 RAF1 FLT3 PDGFRB KDR KIT BRAF FGFR1 RET	FLT4 FLT1 FLT3 PDGFRB KDR KIT PDGFRA CSF1R
Bevacizumab; Capecitabine; Trastuzumab	Breast Cancer	Phase 2	FCGR1A FCGR3B C1R C1QA C1QB C1QC FCGR3A FCGR2A FCGR2B FCGR2C VEGFA	TYMS	FCGR1A EGFR FCGR3B C1S C1R C1QA C1QB C1QC FCGR3A FCGR2A FCGR2B FCGR2C ERBB2
Capecitabine; Gemcitabine; Sorafenib	Breast Cancer	Phase 2	TYMS	TYMS RRM1 CMPK1	FLT4 FLT1 RAF1 FLT3 PDGFRB KDR KIT BRAF FGFR1 RET
Cytarabine; Daunorubicin	Leukemia	Phase 3	POLB	TOP2A TOP2B
Cytarabine; Daunorubicin	Acute Myeloid Leukemia	Phase 3	POLB	TOP2A TOP2B
Cytarabine; Daunorubicin	Acute Myeloid Leukemia	Phase 2	POLB	TOP2A TOP2B
Busulfan; Cyclophosphamide; Cytarabine; Daunorubicin; Gemtuzumab ozogamicin; Sargramostim	Leukemia	Phase 3			POLB	TOP2A TOP2B	FCGR1A FCGR3B C1S C1R C1QA C1QB C1QC FCGR3A FCGR2A FCGR2B FCGR2C CD33	CSF2RA IL3RA PRG2 CSF2RB SDC2
Everolimus; Exemestane	Breast Cancer	Phase 3	MTOR	CYP19A1
Cyclophosphamide; Prednisone; Rituximab; Vincristine	Lymphoma	Phase 3		NR3C1 HSD11B1	FCGR1A FCGR3B C1S C1R C1QA C1QB C1QC FCGR3A FCGR2A FCGR2B FCGR2C MS4A1	TUBB TUBA4A
Cyclophosphamide; Fluorouracil; Methotrexate	Breast Cancer	Phase 3		TYMS	DHFR
Azacitidine; Sorafenib	Leukemia	Phase 1/2	DNMT1	FLT4 FLT1 RAF1 FLT3 PDGFRB KDR KIT BRAF FGFR1 RET
Docetaxel; Epirubicin; Pegfilgrastim	Breast Cancer	Phase 1/2	BCL2 TUBB1 MAP2 MAPT MAP4	CHD1 TOP2A	ELANE CSF3R
Cyclophosphamide; Fludarabine; Rituximab	Leukemia	Phase 3		RRM1 POLA1 DCK	FCGR1A FCGR3B C1S C1R C1QA C1QB C1QC FCGR3A FCGR2A FCGR2B FCGR2C MS4A1
Capecitabine; Docetaxel; Epirubicin	Breast Cancer	Phase 3	TYMS	BCL2 TUBB1 MAP2 MAPT MAP4	CHD1 TOP2A
Bevacizumab; Cyclophosphamide; Docetaxel; Epirubicin	Breast Cancer	Phase 3	FCGR1A FCGR3B C1R C1QA C1QB C1QC FCGR3A FCGR2A FCGR2B FCGR2C VEGFA		BCL2 TUBB1 MAP2 MAPT MAP4	CHD1 TOP2A
Dexamethasone; Doxorubicin; Trabectedin	Ovarian Cancer	Phase 3	NR3C1 ANXA1 NR0B1 NOS2	TOP2A
Bevacizumab; Capecitabine; Cetuximab; Oxaliplatin	Colorectal Cancer	Phase 3	FCGR1A FCGR3B C1R C1QA C1QB C1QC FCGR3A FCGR2A FCGR2B FCGR2C VEGFA	TYMS	FCGR1A EGFR FCGR3B C1S C1R C1QA C1QB C1QC FCGR3A FCGR2A FCGR2B FCGR2C
Paclitaxel; Trebananib	Ovarian Cancer	Phase 2	NR1I2 BCL2 TUBB1 MAP2 MAPT MAP4	ANGPT1 ANGPT2
Capecitabine; Lapatinib	Breast Cancer	Phase 3	TYMS	EGFR ERBB2
Genistein; Sorafenib	Neuroblastoma	Preclinical	ESR1 TOP2A ESR2 PTK2B NCOA1 NCOA2	FLT4 FLT1 RAF1 FLT3 PDGFRB KDR KIT BRAF FGFR1 RET
Arsenic trioxide; Tanespimycin	Leukemia	Preclinical	JUN AKT1 MAPK1 CCND1 MAPK3 IKBKB TXNRD1	JUN AKT1 MAPK1 CCND1 MAPK3 IKBKB TXNRD1
Capecitabine; Cyclophosphamide	Breast Cancer	Phase 2	TYMS
Cyclophosphamide; Docetaxel; Doxorubicin	Breast Cancer	Phase 3		BCL2 TUBB1 MAP2 MAPT MAP4	TOP2A
Midostaurin; Rapamycin	Leukemia	Preclinical	TOP2A	FKBP1A FGF2 MTOR
Lapatinib; Paclitaxel	Breast Cancer	Phase 0	EGFR ERBB2	NR1I2 BCL2 TUBB1 MAP2 MAPT MAP4
Dacarbazine; Temozolomide	Melanoma	Phase 3	POLA2 PGD
Gefitinib; Irinotecan	Colorectal cancer	Phase 2	EGFR	TOP1MT TOP1
Etoposide; Tanespimycin	Leukemia	Preclinical	TOP2A TOP2B	TOP2A TOP2B
Tamoxifen; Trastuzumab	Breast Cancer	Phase 3	ESR1 ESR2	FCGR1A EGFR FCGR3B C1S C1R C1QA C1QB C1QC FCGR3A FCGR2A FCGR2B FCGR2C ERBB2
Imatinib; L744832	Leukemia	Preclinical	NTRK1 PDGFRB KIT ABL1 PDGFRA CSF1R RET DDR1 BCR/ABL fusion	NTRK1 PDGFRB KIT ABL1 PDGFRA CSF1R RET DDR1 BCR/ABL fusion
Cisplatin; Trastuzumab	Gastric cancer	Phase 3		FCGR1A EGFR FCGR3B C1S C1R C1QA C1QB C1QC FCGR3A FCGR2A FCGR2B FCGR2C ERBB2
Gefitinib; PD98059	Breast Cancer	Preclinical	EGFR	EGFR
Fluorouracil; Irinotecan; Leucovorin	Colorectal Cancer	Phase 2/3	TYMS	TOP1MT TOP1	TYMS
Capecitabine; Ixabepilone	Breast Cancer	Phase 3	TYMS	TUBB3
Capecitabine; Paclitaxel	Esophageal Cancer	Phase 2	TYMS	NR1I2 BCL2 TUBB1 MAP2 MAPT MAP4
Neratinib; Vinorelbine	Breast Cancer	Phase 1/2	ERBB2	TUBB
Cyclophosphamide; Doxorubicin; Neratinib; Paclitaxel; Trastuzumab	Breast Cancer	Phase 2		TOP2A	ERBB2	NR1I2 BCL2 TUBB1 MAP2 MAPT MAP4	FCGR1A EGFR FCGR3B C1S C1R C1QA C1QB C1QC FCGR3A FCGR2A FCGR2B FCGR2C ERBB2
Calcium carbonate; Cholecalciferol	Colorectal Cancer	Phase 2/3	FCGR1A EGFR FCGR3B C1S C1R C1QA C1QB C1QC FCGR3A FCGR2A FCGR2B FCGR2C ERBB2	VDR
ABT-737; Dexamethasone	Leukemia	Preclinical	VDR	NR3C1 ANXA1 NR0B1 NOS2
Bortezomib; Trastuzumab	Breast Cancer	Phase 1	PSMD1 PSMD2 PSMB1 PSMB5 PSMB2	FCGR1A EGFR FCGR3B C1S C1R C1QA C1QB C1QC FCGR3A FCGR2A FCGR2B FCGR2C ERBB2
Imatinib; Vorinostat	Leukemia	Phase 2	NTRK1 PDGFRB KIT ABL1 PDGFRA CSF1R RET DDR1 BCR/ABL fusion	HDAC2 HDAC8 HDAC1 HDAC3 HDAC6 acuC1
Etoposide; Ifosfamide; Pegfilgrastim; Rituximab; Sargramostim	Lymphoma	Phase 2	TOP2A TOP2B		ELANE CSF3R	FCGR1A FCGR3B C1S C1R C1QA C1QB C1QC FCGR3A FCGR2A FCGR2B FCGR2C MS4A1	CSF2RA IL3RA PRG2 CSF2RB SDC2
Adarotene; Gefitinib	Neuroblastoma	Preclinical	CSF2RA IL3RA PRG2 CSF2RB SDC2	EGFR
Discodermolide; Paclitaxel	Non-small cell lung carcinoma	Preclinical	M	NR1I2 BCL2 TUBB1 MAP2 MAPT MAP4
Decitabine; Depsipeptide	Breast Cancer	Phase 1	DNMT1	DNMT1
Paclitaxel; Trabectedin	Breast Cancer	Preclinical	NR1I2 BCL2 TUBB1 MAP2 MAPT MAP4
Tretinoin; Trichostatin	Renal Cell Carcinoma	Preclinical	RXRB RARG RXRG NR0B1 ALDH1A2 ALDH1A1 RARRES1 GPRC5A
Doxorubicin; Trabectedin	Sarcoma	Phase 3	TOP2A
Cytarabine; Tanespimycin	Leukemia	No information	POLB	POLB
Fenretinide; Sodium butyrate	Prostate cancer	Preclinical	POLB	rpsI rpsD MMP9 CASP1 CYCS IL1B CASP3
Cyclophosphamide; Docetaxel; Epirubicin; Fluorouracil; Trastuzumab	Breast Cancer	Phase 3		BCL2 TUBB1 MAP2 MAPT MAP4	CHD1 TOP2A	TYMS	FCGR1A EGFR FCGR3B C1S C1R C1QA C1QB C1QC FCGR3A FCGR2A FCGR2B FCGR2C ERBB2
Peginterferon alfa-2b; Sorafenib	Melanoma	Phase 2	IFNAR2 IFNAR1	FLT4 FLT1 RAF1 FLT3 PDGFRB KDR KIT BRAF FGFR1 RET
Bevacizumab; Fluorouracil; Leucovorin; Oxaliplatin	Colorectal Cancer	Phase 3	FCGR1A FCGR3B C1R C1QA C1QB C1QC FCGR3A FCGR2A FCGR2B FCGR2C VEGFA	TYMS	TYMS
Docetaxel; Zibotentan	Prostate Cancer	Phase 3	BCL2 TUBB1 MAP2 MAPT MAP4	EDNRB EDNRA
Docetaxel; Enzastaurin; Prednisone	Prostate Cancer	Phase 2	BCL2 TUBB1 MAP2 MAPT MAP4	PRKCB	NR3C1 HSD11B1
Lenalidomide; Rituximab	Chronic Lymphocytic Leukemia	Phase 2	PTGS2 VEGFA CDH5 TNFSF11 CRBN	FCGR1A FCGR3B C1S C1R C1QA C1QB C1QC FCGR3A FCGR2A FCGR2B FCGR2C MS4A1
Cetuximab; Docetaxel	Prostate Cancer	Phase 2	FCGR1A EGFR FCGR3B C1S C1R C1QA C1QB C1QC FCGR3A FCGR2A FCGR2B FCGR2C	BCL2 TUBB1 MAP2 MAPT MAP4
Bevacizumab; Capecitabine	Colorectal Cancer	Phase 3	FCGR1A FCGR3B C1R C1QA C1QB C1QC FCGR3A FCGR2A FCGR2B FCGR2C VEGFA	TYMS
Lenalidomide; Rituximab	Lymphoma	Phase 2	PTGS2 VEGFA CDH5 TNFSF11 CRBN	FCGR1A FCGR3B C1S C1R C1QA C1QB C1QC FCGR3A FCGR2A FCGR2B FCGR2C MS4A1
Lenalidomide; Rituximab	Lymphoma	Phase 1/2	PTGS2 VEGFA CDH5 TNFSF11 CRBN	FCGR1A FCGR3B C1S C1R C1QA C1QB C1QC FCGR3A FCGR2A FCGR2B FCGR2C MS4A1
Dexamethasone; Granisetron; Prochlorperazine	Breast Cancer	Phase 3	NR3C1 ANXA1 NR0B1 NOS2	HTR3A	DRD2
Campath 1H; Cyclophosphamide; Fludarabine	Leukemia	Phase 3	FCGR1A FCGR3B C1R C1QA C1QB C1QC FCGR3A FCGR2A FCGR2B FCGR2C CD52		RRM1 POLA1 DCK
Olaparib; Paclitaxel	Breast Cancer	Phase 1	PARP1 PARP2	NR1I2 BCL2 TUBB1 MAP2 MAPT MAP4
Carboplatin; Gemcitabine; Iniparib	Breast Cancer	Phase 2		TYMS RRM1 CMPK1	PARP1
Docetaxel; Fluorouracil; Leucovorin; Oxaliplatin	Gastric Cancer	Phase 2/3	BCL2 TUBB1 MAP2 MAPT MAP4	TYMS	TYMS
Fulvestrant; Ganitumab	Breast Cancer	Phase 2	ESR1	IGF1R
Bicalutamide; Goserelin acetate	Prostate Cancer	Phase 3	AR	LHCGR GNRHR
Bevacizumab; Enzastaurin; Fluorouracil; Leucovorin	Colorectal Cancer	Phase 2	FCGR1A FCGR3B C1R C1QA C1QB C1QC FCGR3A FCGR2A FCGR2B FCGR2C VEGFA	PRKCB	TYMS	TYMS
Cytarabine; Daunorubicin; Filgrastim; Sargramostim; Zosuquidar trihydrochloride	Leukemia	Phase 3	POLB	TOP2A TOP2B	ELANE CSF3R	CSF2RA IL3RA PRG2 CSF2RB SDC2	ABCB1
Exemestane; Ganitumab	Breast Cancer	Phase 2	CYP19A1	IGF1R
Docetaxel; Epirubicin; Recombinant human endostatin	Breast Cancer	Phase 2	BCL2 TUBB1 MAP2 MAPT MAP4	CHD1 TOP2A	ITGA5 ITGB1
Arsenic trioxide; Tretinoin	Leukemia	Phase 3	JUN AKT1 MAPK1 CCND1 MAPK3 IKBKB TXNRD1	RXRB RARG RXRG NR0B1 ALDH1A2 ALDH1A1 RARRES1 GPRC5A
Clofarabine; Cytarabine	Acute Myeloid Leukemia	Phase 2	RRM1 POLA1	POLB
Docetaxel; Paclitaxel; Trastuzumab	Breast Cancer	Phase 3	BCL2 TUBB1 MAP2 MAPT MAP4	NR1I2 BCL2 TUBB1 MAP2 MAPT MAP4	FCGR1A EGFR FCGR3B C1S C1R C1QA C1QB C1QC FCGR3A FCGR2A FCGR2B FCGR2C ERBB2
Capecitabine; Oxaliplatin	Colorectal Cancer	Phase 3	TYMS
Aprepitant; Dexamethasone; Palonosetron	Breast Cancer	Phase 3	TACR1	NR3C1 ANXA1 NR0B1 NOS2	HTR3A
Cyclophosphamide; Doxorubicin; Fluorouracil	Breast Cancer	Phase 3		TOP2A	TYMS
Elesclomol; Paclitaxel	Melanoma	Phase 3	TYMS	NR1I2 BCL2 TUBB1 MAP2 MAPT MAP4
Dacarbazine; Ipilimumab	Melanoma	Phase 3	POLA2 PGD	CTLA4
Capecitabine; Cisplatin; Trastuzumab	Gastric Cancer	Phase 3	TYMS		FCGR1A EGFR FCGR3B C1S C1R C1QA C1QB C1QC FCGR3A FCGR2A FCGR2B FCGR2C ERBB2
Cyclophosphamide; Docetaxel; Epirubicin; Lapatinib	Breast Cancer	Phase 3		BCL2 TUBB1 MAP2 MAPT MAP4	CHD1 TOP2A	EGFR ERBB2
Lenvatinib; Everolimus	Renal cell carcinoma	Approved	FLT1 KDR	MTOR
Obinutuzumab; Bendamustine	Follicular lymphoma	Approved	MS4A1
Palbociclib; Fulvestrant	Breast cancer	Approved	CDK4 CDK6	ESR1
Elotuzumab; Lenalidomide; Dexamethasone	Multiple myeloma	Approved	SLAMF7	PTGS2 VEGFA CDH5 TNFSF11 CRBN	NR3C1 ANXA1 NR0B1 NOS2
Necitumumab; Gemcitabine; Cisplatin	Non-small cell lung cancer	Approved		TYMS RRM1 CMPK1
Trametinib; Dabrafenib	Melanoma	Approved	MAP2K1 MAP2K2	BRAF RAF1 SIK1 NEK11 LIMK1
Ixazomib; Lenalidomide; Dexamethasone	Multiple myeloma	Approved		PTGS2 VEGFA CDH5 TNFSF11 CRBN	NR3C1 ANXA1 NR0B1 NOS2
Cobimetinib; Vemurafenib	Melanoma	Approved	MAP2K1	BRAF
Irinotecan; Fluorouracil; Leucovorin	Adenocarcinoma	Approved	TOP1MT TOP1	TYMS	TYMS
Nivolumab; Ipilimumab	Melanoma	Approved	PDCD1	CTLA4
Carfilzomib; Lenalidomide; Dexamethasone	Multiple myeloma	Approved	PSMB5 PSMB8 PSMB1 PSMB9 PSMB2 PSMB10	PTGS2 VEGFA CDH5 TNFSF11 CRBN	NR3C1 ANXA1 NR0B1 NOS2
Dinutuximab; Granulocyte-macrophage colony-stimulating factor; Interleukin-2; 13-cis-retinoic acid	Neuroblastoma	Approved		CSF2RA CSF2RA	IL2RB IL2RA IL2RG	RARA
Panobinostat; Bortezomib;Dexamethasone	Multiple myeloma	Approved	HDAC6 HDAC4 HDAC3 HDAC1 HDAC2 HDAC8 HDAC5 HDAC7 HDAC9 HDAC10	PSMD1 PSMD2 PSMB1 PSMB5 PSMB2	NR3C1 ANXA1 NR0B1 NOS2
Palbociclib; Letrozole	Breast cancer	Approved	CDK4 CDK6	CYP19A1
Ramucirumab; Docetaxel	Non-small cell lung cancer	Approved	KDR	TUBB1 BCL2 MAP2 MAP4 MAPT NR1I2
Bevacizumab; Paclitaxel;Pegylated liposomal doxorubicin; Topotecan	Ovarian cancer	Approved	FCGR1A FCGR3B C1R C1QA C1QB C1QC FCGR3A FCGR2A FCGR2B FCGR2C VEGFA	NR1I2 BCL2 TUBB1 MAP2 MAPT MAP4	TOP2A	TOP1 TOP1MT
Ramucirumab; Paclitaxel	Advanced gastric or gastroesophageal junction (GEJ) adenocarcinoma	Approved	KDR	NR1I2 BCL2 TUBB1 MAP2 MAPT MAP4
Bevacizumab; Paclitaxel; Cisplatin	Cervical cancer	Approved	FCGR1A FCGR3B C1R C1QA C1QB C1QC FCGR3A FCGR2A FCGR2B FCGR2C VEGFA	NR1I2 BCL2 TUBB1 MAP2 MAPT MAP4
Bevacizumab; Paclitaxel; Topotecan	Cervical cancer	Approved	FCGR1A FCGR3B C1R C1QA C1QB C1QC FCGR3A FCGR2A FCGR2B FCGR2C VEGFA	NR1I2 BCL2 TUBB1 MAP2 MAPT MAP4	TOP1 TOP1MT
Idelalisib; Rituximab	Chronic lymphocytic leukemia	Approved	AOX1	FCGR3B C1R C1QA C1QB C1QC FCGR3A C1S FCGR1A FCGR2A FCGR2B FCGR2C MS4A1
Ofatumumab; Chlorambucil	Chronic lymphocytic leukemia	Approved	MS4A1
Trametinib; Dabrafenib	Melanoma	Approved	MAP2K1 MAP2K2	BRAF RAF1 SIK1 NEK11 LIMK1
Obinutuzumab; Chlorambucil	Chronic lymphocytic leukemia	Approved	MS4A1	GSTP1
Pertuzumab; Trastuzumab; Docetaxel	Breast cancer	Approved	ERBB2	FCGR1A EGFR FCGR3B C1S C1R C1QA C1QB C1QC FCGR3A FCGR2A FCGR2B FCGR2C ERBB2	TUBB1 BCL2 MAP2 MAP4 MAPT NR1I2
Paclitaxel; Gemcitabine	Adenocarcinoma	Approved	NR1I2 BCL2 TUBB1 MAP2 MAPT MAP4	TYMS RRM1 CMPK1
Bevacizumab; Fluoropyrimidine-oxaliplatin	Metastatic colorectal cancer	Approved	FCGR1A FCGR3B C1R C1QA C1QB C1QC FCGR3A FCGR2A FCGR2B FCGR3C VEGFA	TYMS
Abiraterone acetate; Prednisone	Prostate cancer	Approved	CYP17A1	NR3C1 HSD11B1
Paclitaxel; Carboplatin	Non-small cell lung cancer	Approved	NR1I2 BCL2 TUBB1 MAP2 MAPT MAP4
Ziv-aflibercept; 5-fluorouracil; Leucovorin; Irinotecan	Metastatic colorectal cancer	Approved	VEGFA PGF VEGFB	TYMS	TYMS	TOP1MT TOP1
Everolimus; Exemestane	Breast cancer	Approved	MTOR	CYP19A1
Cetuximab; 5-florouracil	Squamous cell carcinoma of the head and neck	Approved	FCGR1A EGFR FCGR3B C1S C1R C1QA C1QB C1QC FCGR3A FCGR2A FCGR2B FCGR2C	TYMS
Trastuzumab; Cisplatin; Fluoropyrimidine	Mmetastatic gastric or gastroesophageal (GE) junction adenocarcinoma	Approved	FCGR1A EGFR FCGR3B C1S C1R C1QA C1QB C1QC FCGR3A FCGR2A FCGR2B FCGR2C ERBB2		TYMS
Cabazitaxel; Prednisone	Prostate cancer	Approved	TUBA4A TUBB1	NR3C1 HSD11B1
Rituximab; Fludarabine; Cyclophosphamide	Chronic lymphocytic leukemia	Approved	FCGR1A FCGR3B C1S C1R C1QA C1QB C1QC FCGR3A FCGR2A FCGR2B FCGR2C MS4A1	RRM1 POLA1 DCK
Tykerb; Letrozole	Breast cancer	Approved	EGFR ERBB2	CYP19A1
Bevacizumab; Interferon alfa	Renal cell carcinoma	Approved	FCGR1A FCGR3B C1R C1QA C1QB C1QC FCGR3A FCGR2A FCGR2B FCGR2C VEGFA	IFNAR1
Plerixafor; Granulocyte-colony stimulating factor	Non-Hodgkin’s lymphoma	Approved	CXCR4	CSF3R ELANE
Bevacizumab; Paclitaxel	Breast cancer	Approved	FCGR1A FCGR3B C1R C1QA C1QB C1QC FCGR3A FCGR2A FCGR2B FCGR2C VEGFA	NR1I2 BCL2 TUBB1 MAP2 MAPT MAP4
Doxorubicin HCl liposome; Bortezomib	Multiple myeloma	Approved	TOP2A	PSMD1 PSMD2 PSMB1 PSMB5 PSMB2
Docetaxel; Cisplatin; Fluorouracil	Squamous cell carcinoma of the head and neck	Approved	TUBB1 BCL2 MAP2 MAP4 MAPT NR1I2		TYMS
Bevacizumab; Carboplatin;Paclitaxel	Non-small cell lung cancer	Approved	FCGR1A FCGR3B C1R C1QA C1QB C1QC FCGR3A FCGR2A FCGR2B FCGR2C VEGFA		NR1I2 BCL2 TUBB1 MAP2 MAPT MAP4
Gemcitabine; Carboplatin	Ovarian cancer	Approved	TYMS RRM1 CMPK1
Lenalidomide; Dexamethasone	Multiple myeloma	Approved	PTGS2 VEGFA CDH5 TNFSF11 CRBN	NR3C1 ANXA1 NR0B1 NOS2
Topotecan hydrochloride; Cisplatin	Cervical cancer	Approved	TOP1 TOP1MT
Thalidomide; Dexamethasone	Multiple myeloma	Approved	CRBN TNF NFKB1 FGFR2 PTGS2	NR3C1 ANXA1 NR0B1 NOS2
