# Supplementary material for: Biomolecular Network-Based Synergistic Drug Combination Discovery
Source: Biomed Res Int. 2016 Nov 7;2016:8518945. doi: 10.1155/2016/8518945 (PMC5116515; doi:10.1155/2016/8518945)
Supplement: Supplementary file 2 [file 8518945.f2.xlsx]

## Sheet: Sheet1
Drug Combination
Drug1	Drug2
betamethasone	clotrimazole
gentamicin	vancomycin
meropenem	tobramycin
ampicillin	imipenem
ethosuximide	valproic acid
colistin	imipenem
imatinib	vorinostat
sulfamethoxazole	trimethoprim
brinzolamide	timolol
pyrimethamine	sulfadoxine
meropenem	valproic acid
dextromethorphan	promethazine
dextromethorphan	guaifenesin
amitriptyline	perphenazine
aminophylline	theophylline
etoposide	tanespimycin
gefitinib	irinotecan
dipyridamole	prednisolone
enalapril	nitrendipine
antazoline	pheniramine
atropine	pralidoxime
bupropion	naltrexone
carbamazepine	topiramate
topiramate	valproic acid
diphenhydramine	theophylline
amiloride	hydrochlorothiazide
bendroflumethiazide	nadolol
albendazole	prednisolone
hydrochlorothiazide	lisinopril
hydrochlorothiazide	methyldopa
hydrochlorothiazide	metoprolol
hydrochlorothiazide	propranolol
ciprofloxacin	trimethoprim
ampicillin	gentamicin
clobetasol	ketoconazole
gabapentin	valproic acid
carbamazepine	gabapentin
diclofenac	tetracycline
naproxen	tetracycline
fenofibrate	simvastatin
amoxicillin	omeprazole
atovaquone	proguanil
prednisolone	sulfacetamide
clindamycin	tretinoin
doxorubicin	paclitaxel
colchicine	probenecid
captopril	hydrochlorothiazide
hydrochlorothiazide	spironolactone
hydrochlorothiazide	triamterene
enalapril	felodipine
enalapril	hydrochlorothiazide
clozapine	fluoxetine
amikacin	ceftazidime
dorzolamide	timolol
ciprofloxacin	dexamethasone
ciprofloxacin	hydrocortisone
bisoprolol	hydrochlorothiazide
hydrocortisone	oxytetracycline
dexamethasone	tobramycin
dextromethorphan	tropicamide
lidocaine	tetracaine
lidocaine	prilocaine
lansoprazole	naproxen
metformin	pioglitazone
metformin	repaglinide
doxorubicin	metformin
mercaptopurine	rifabutin
glipizide	metformin
glimepiride	rosiglitazone
glimepiride	pioglitazone
metformin	rosiglitazone
diclofenac	quinidine
ciprofloxacin	probenecid
famotidine	probenecid
decitabine	paclitaxel
methotrexate	omeprazole
furosemide	lomefloxacin
nystatin	triamcinolone
lomefloxacin	ranitidine
gentamicin	prednisolone
estradiol	levonorgestrel
clomipramine	fluoxetine
glimepiride	metformin
budesonide	lansoprazole
ivermectin	mebendazole
felodipine	metoprolol
mitoxantrone	prednisone
doxorubicin	valproic acid
fulvestrant	gefitinib
aztreonam	vancomycin
folic acid	metformin
chlorhexidine	lidocaine
gefitinib	simvastatin
clomifene	metformin
furosemide	spironolactone
citalopram	fluoxetine
methotrexate	tacrolimus
prednisone	thalidomide
azathioprine	prednisolone
etodolac	propranolol
budesonide	terbutaline
ceftazidime	metronidazole
colchicine	ketoconazole
ciprofloxacin	tobramycin
celecoxib	chenodeoxycholic acid
metformin	spironolactone
decitabine	valproic acid
gliclazide	metformin
albendazole	ivermectin
diclofenac	omeprazole
exemestane	tamoxifen
chloramphenicol	prednisolone
ethambutol	isoniazid
ampicillin	probenecid
quinethazone	reserpine
reserpine	trichlormethiazide
sulfadiazine	sulfamerazine
clioquinol	nystatin
hydrochlorothiazide	pindolol
hydrochlorothiazide	reserpine
hydroflumethiazide	reserpine
